# Supplementary material for: Gene therapy rescues cone function in an all-cone retina mouse model with the most common cone opsin C203R missense mutation
Source: PLoS One. 2026 Jun 11;21(6):e0332684. doi: 10.1371/journal.pone.0332684 (PMC13258009; doi:10.1371/journal.pone.0332684)
Supplement: S1 Table — (XLSX) [file pone.0332684.s001.xlsx]

## Sheet: Sheet1
Table S1. List of metabolites and parameters by targeted metabolomics
Metabolites	Chemical Formula	Cas #	Molecular weight	Q1	Q3	MH+	MH-
NAD	C21H27N7O14P2	53-84-9	663.109	664	136	664.117	662.101
Oxidized glutathione	C20H32N6O12S2	13081-14-6	612.15	613	231	613.158	611.142
4-Hydroxyproline	C5H9NO3	51-35-4	131.058	132.1	86	132.066	130.05
Proline	C5H9NO3	4298 08 2	129.078	116.1	70.1	130.086	128.07
NADP	C21H28N7O17P3	53-59-8	743.075	744.001	136	744.083	742.067
L-Arginine	C6H14N4O2	74-79-3	174.112	175.102	70.1	175.12	173.104
Nicotinamide Riboside	C11H15N2O5	1341-23-7	255.098	255.101	123.001	256.106	254.09
Glutamine	C5H10N2O3	56-85-9	146.069	147.1	84.1	147.077	145.061
ATP	C10H16N5O13P3	987-65-5	506.996	505.9	158.8	508.004	505.988
Nicotinamide	C6H6N2O	98-92-0	122.048	122.9	79.9	123.056	121.04
N1-Methylnicotinamide	C7H9N2O	3106-60-3	137.071	137	78	138.079	136.063
UDP-Glucose	C15H24N2O17P2	133-89-1	566.05	611	449	567.058	565.042
Choline	C5H13NO	62-49-7	103.1	104.102	60.1	104.108	102.092
AcetylCarnitine	C9H17NO4	14992-62-2	203.236	204.1	85	204.244	202.228
Riboflavin	C17H20N4O6	83-88-5	376.138	377.1	243.1	377.146	375.13
Carnosine	C9H14N4O3	305-84-0	226.107	227.1	110.1	227.115	225.099
CoA	C23H38N7O17P3S	102029-73-2	809.126	810.1	303.1	810.134	808.118
Palmitoyl-CoA	C37H66N7O17P3S	1763-10-6	1005.34	1006.3	499.5	1006.35	1004.33
Carnitine	C7H15NO3	541-15-1	161.105	163.1	85	162.113	160.097
Adenosine	C10H13N5O4	58-61-7	267.097	268.1	136	268.105	266.089
1-Methyladenosine	C11H15N5O4	15763-06-1	281.112	282.1	150.1	282.12	280.104
Creatine	C4H9N3O2	57-00-1	131.07	132.1	90	132.078	130.062
Uridine	C9H12N2O6	58-96-8	244.07	245	113	245.078	243.062
Cytidine	C9H13N3O5	65-46-3	243.086	244	112.1	244.094	242.078
Betaine	C5H11NO2	590-46-5	117.079	118.1	58	118.087	116.071
L-Homoserine	C4H9NO3	1927-25-9	119.058	120.1	74	120.066	118.05
Tryptophan	C11H12N2O2	73-22-3	204.09	204.9	118	205.098	203.082
Aspartic acid	C4H7NO4	56-84-8	133.038	134.1	74	134.046	132.03
Cytosine	C4H5N3O	71-30-7	111.043	112	95	112.051	110.035
3-Aminoisobutanoic acid	C4H9NO2	144-90-1	103.12	104.1	58	104.128	102.112
Thiamine	C12H16N4OS	59-43-8	264.104	265	122.1	265.112	263.096
Alanine	C3H7NO2	56-41-7	89.048	90	44.001	90.0558	88.0402
Glycine	C2H5NO2	56-40-6	75.032	76	30.2	76.0398	74.0242
Serine	C3H7NO3	56-45-1	105.043	106	60	106.051	104.035
Valine	C5H11NO2	72-18-4	117.079	118.1	72	118.087	116.071
Threonine	C4H9NO3	72-19-5	119.058	120.1	102	120.066	118.05
Leucine	C6H13NO2	61-90-5	131.095	132.1	86.001	132.103	130.087
Glutamate	C5H9NO4	56-86-0	147.053	148.1	84.1	148.061	146.045
Taurine	C2H7NO3S	107-35-7	125.015	126	108	126.023	124.007
Methionine	C5H11NO2S	63-68-3	149.051	150.1	61	150.059	148.043
Histidine	C6H9N3O2	332-80-9	155.069	156.1	110	156.077	154.061
Phenylalanine	C9H11NO2	63-91-2	165.079	166.1	120	166.087	164.071
Tyrosine	C9H11NO3	60-18-4	181.074	182.1	136	182.082	180.066
Lysine	C6H14N2O2	56-87-1	146.105	147.1	84	147.113	145.097
Gamma-Aminobutyric acid	C4H9NO2	56-12-2	103.12	104.1	87	104.128	102.112
n-acetylglutamic acid	C5H9NO4	56-86-0	147.053	148.1	84.1	148.061	146.045
Guanine	C5H5N5O	73-40-5	151.049	152	110	152.057	150.041
Stearoylcarnitine	C25H49NO4	25597-09-5	427.366	428.5	85.1	428.374	426.358
Myristoylcarnitine	C21H41NO4	25597-07-3	371.304	372.4	85.1	372.312	370.296
Decanoylcarnitine	C13H25NO4	22671-29-0	259.178	260.2	85.1	260.186	258.17
Hexanoylcarnitine	C13H25NO4	22671-29-0	259.178	260.2	85.1	260.186	258.17
2-Methylbutyroylcarnitine	C12H23NO4	31023-25-3	245.315	246.2	85.1	246.323	244.307
Isobutyrylcarnitine	C11H21NO4	25518-49-4	231.147	232.1	85.1	232.155	230.139
Butyrylcarnitine	C11H21NO4	25576-40-3	231.147	232.2	85.1	232.155	230.139
Propionylcarnitine	C10H19NO4	17298-37-2	217.131	218.1	85.1	218.139	216.123
Trigonelline	C7H7NO2	535-83-1	137.048	138	92	138.056	136.04
Palmitoylcarnitine	C23H45NO4	1985-18-8	399.616	400.4	85.1	400.624	398.608
Tiglylcarnitine	C12H21NO4	64681-36-3	243.303	244.2	85.1	244.311	242.295
Lauroyl-L-carnitine	C19H37NO4	25518-54-1	343.5	344.3	85.1	344.508	342.492
Tetradecenoyl-L-carnitine	C21H40NO4	889848-55-9	370.553	370.3	85.1	371.561	369.545
Palmitolelyl-L-carnitine	C23H43NO4	18877-64-0	397.6	398.3	85.1	398.608	396.592
Arginosuccinate	C10H18N4O6	2387-71-5	290.2	291.1	69.9	291.208	289.192
Linoleoyl-L-carnitine	C25H46NO4	36816-10-1	424.645	424.3	85.1	425.653	423.637
Nicotinamide D4	C6H2D4N2O	347841-88-7	126.2	127	84	127.208	125.192
AcetylCholine	C7H16NO2	51-84-3	146.207	147	60.1	147.215	145.2
Oleoyl-L-carnitine	C25H47NO4	38677-66-6	425.35	426.4	85.1	426.358	424.342
5-Methylthioadenosine	C11H15N5O3S	2457-80-9	297.08	298	135.7	298.088	296.072
cAMP	C10H12N5O6P	60-92-4	329.053	328	134	330.061	328.045
cGMP	C10H12N5O7P	7665-99-8	345.047	344	150	346.055	344.039
Glutathione	C10H17N3O6S	70-18-8	307.084	306	143.1	308.092	306.076
AMP	C10H14N5O7P	61-19-8	347.063	346	134	348.071	346.055
NADH	C21H29N7O14P2	58-68-4	665.125	664.1	78.9	666.133	664.117
Creatinine	C4H7N3O	60-27-5	113.059	112	41	114.067	112.051
Kynurenine	C10H12N2O3	343-65-7	208.085	207.1	144	209.093	207.077
Glucose	C6H12O6	492-62-6	180.063	179	89	181.071	179.055
Hypoxanthine	C5H4N4O	68-94-0	136.039	135.001	65	137.047	135.031
FAD	C27H33N9O15P2	146-14-5	785.157	784.1	437.1	786.165	784.149
Phosphocreatine	C4H10N3O5P	67-07-2	211.03	210	79	212.038	210.022
Aminoadipic acid	C6H11NO4	542-32-5	161.069	160.1	116.1	162.077	160.061
Citrulline	C6H13N3O3	372-75-8	175.096	174.1	131.1	176.104	174.088
Maleic acid	C4H4O4	110-16-7	116.011	115	71	117.019	115.003
Adenine	C5H5N5	73-24-5	135.054	134	107.1	136.062	134.046
Uracil	C4H4N2O2	66-22-8	112.027	111	42	113.035	111.019
Xanthine	C5H4N4O2	69-89-6	152.033	151	108	153.041	151.025
Aconitate	C6H6O6	499-12-7	174.016	173	85	175.024	173.008
Pantothenic acid	C9H17NO5	137-08-6	219.111	218.1	88.1	220.119	218.103
Xanthosine	C10H12N4O6	146-80-5	284.076	283.1	151	285.084	283.068
Guanosine	C10H13N5O5	118-00-3	283.092	281.9	149.9	284.1	282.084
Salicylate	C7H6O3	69-72-7	138.02	137	93	139.028	137.012
Xanthurenic acid	C10H7NO4	59-00-7	205.038	204	160	206.046	204.03
Inosine	C10H12N4O5	58-63-9	268.081	267	135	269.089	267.073
ADP	C10H15N5O10P2	58-64-0	427.029	426	79.1	428.037	426.021
GMP	C10H14N5O8P	85-32-5	363.058	362.1	79	364.066	362.05
Heptadecanoic acid	C17H34O2	506-12-7	270.256	269.101	135.1	271.264	269.248
Glucose 6-phosphate	C6H13O9P	56- 73-5	260.14	259	79	261.148	259.132
IMP	C10H13N4O8P	131-99-7	348.047	347	79	349.055	347.039
UDP-N-acetyl-alpha-D-glucosamine	C17H25N3O17P2	528-04-1	605.34	403	111	606.348	604.332
Lactate	C3H6O3	50-21-5	90.032	89	43	91.0398	89.0242
Succinate	C4H6O4	110-15-6	118.027	117	73.001	119.035	117.019
a-ketoglutarate	C5H6O5	328-50-7	146.11	145	101	147.118	145.102
D-Erythrose 4-phosphate	C4H9O7P	585-18-2	200.009	199	97	201.017	199.001
Citrate	C6H8O7	77-92-9	192.027	191.1	111	193.035	191.019
Fructose	C6H12O6	57-48-7	180.063	179.1	71	181.071	179.055
Malate	C4H6O5	6915-15-7	134.022	133	115	135.03	133.014
D-Ribulose 5-phosphate	C5H11O8P	551-85-9	230.019	229	79	231.027	229.011
Glucose 1-phosphate	C6H13O9P	59-56-3	260.03	259	79.001	261.038	259.022
Myo Inositol	C6H12O6	87-89-8	180.16	179	87	181.168	179.152
Hypotaurine	C2H7NO2S	300-84-5	109.02	108.1	64	110.028	108.012
N-Alpha-acetyllysine	C8H16N2O3	152473-69-3	188.11	187.1	145.1	189.118	187.102
IPP	C5H9Li3O7P2	18687-43-9	246.1	245.1	79	247.108	245.092
UDP-Glucosamine	C17H25N3O17P2	528-04-1	607.34	608	138	608.348	606.332
UDP-GLC-NAC	C17H27N3O17P2	91183-98-1	607.08	608	138	608.088	606.072
Selenomethionine	C5H11NO2Se	3211-76-5	196.99	194.6	97	197.998	195.982
Phosphorylethanolamine	C2H8NO4P	1071-23-4	141.063	140	79	142.071	140.055
Ophthalmic acid	C11H19N3O6	495-27-2	289.127	288.1	115.1	290.135	288.119
